# Supplementary material for: The platelet-derived growth factor receptor/STAT3 signaling pathway regulates the phenotypic transition of corpus cavernosum smooth muscle in rats
Source: PLoS One. 2017 Feb 28;12(2):e0172191. doi: 10.1371/journal.pone.0172191 (PMC5330473; doi:10.1371/journal.pone.0172191)
Supplement: S1 Table — (XLSX) [file pone.0172191.s003.xlsx]

## Sheet: Fig3
	1	U1	28824.5	28824.5	6.22711	N/A	133.11	61.3986
	2	U2	23663.7	23663.7	5.1122	N/A	109.278	48.7223
	3	U3	18744	18744	4.04937	N/A	86.5586	27.8572
	4	U4	18163.9	18163.9	3.92405	N/A	83.8799	26.392
	5	U5	30158.2	30158.2	6.51525	N/A	139.269	72.6876
	6	U6	27414.2	27414.2	5.92244	N/A	126.597	69.1323
	7	U7	22565.3	22565.3	4.87491	N/A	104.205	58.0152
	8	U8	20366.1	20366.1	4.3998	N/A	94.0494	46.7208
	9	U9	17539.3	17539.3	3.78911	N/A	80.9954	35.5286
	10	U10	19082	19082	4.12239	N/A	88.1195	41.8895
	11	U11	20993.7	20993.7	4.53539	N/A	96.9477	53.867
	12	U12	27681.3	27681.3	5.98014	N/A	127.83	71.2564
	13	U13	17157.8	17157.8	3.7067	N/A	79.2339	42.9957
	14	U14	19297.6	19297.6	4.16896	N/A	89.1149	56.4113
	15	U15	21929.5	21929.5	4.73754	N/A	101.269	64.7907
	16	U16	21593.4	21593.4	4.66495	N/A	99.7172	62.4741
	17	U17	27381.5	27381.5	5.91537	N/A	135.394	68.8264
	18	U18	26686.3	26686.3	5.76518	N/A	131.957	71.6273
	19	U19	26992.6	26992.6	5.83135	N/A	133.471	73.5408
	20	U20	26651.9	26651.9	5.75776	N/A	131.787	75.3443
			SMA	Desmin	Vimentin	Collagen I	beta-actin
		0	28824.5	30158.2	17539.3	17157.8	27381.5
		5	23663.7	27414.2	19082	19297.6	26686.3
		10	18744	22565.3	20993.7	21929.5	26992.6
		20	18163.9	20366.1	27681.3	21593.4	26651.9
			SMA	Desmin	Vimentin	Collagen I
		0	1.0527	1.10141	0.640553	0.626623
		5	0.886737	1.02728	0.715049	0.723126
		10	0.694413	0.835982	0.777759	0.812427
		20	0.681524	0.764151	1.03862	0.810202
			SMA	Desmin	Vimentin	Collagen I
		0	0.07018	0.0734274	0.0427036	0.0417748
		5	0.0591158	0.0684851	0.0476699	0.0482084
		10	0.0462942	0.0557321	0.0518506	0.0541618
		20	0.0454349	0.0509434	0.0692414	0.0540135

## Sheet: Fig4
1	U1	24255.9	24255.9	2.12152	N/A	110.301	58.1751
2	U2	21873.6	21873.6	1.91316	N/A	99.4675	54.6911
3	U3	13230.1	13230.1	1.15716	N/A	60.1624	25.2614
4	U4	22416.9	22416.9	1.96068	N/A	101.938	54.7431
5	U5	21754.7	21754.7	1.90276	N/A	98.927	53.9879
6	U6	21937.3	21937.3	1.91873	N/A	99.7572	54.4339
7	U7	18465.2	18465.2	1.61505	N/A	83.9683	36.4014
8	U8	17946.4	17946.4	1.56967	N/A	81.6089	34.6784
9	U9	13596	13596	1.18917	N/A	61.8263	10.8913
10	U10	17039	17039	1.4903	N/A	77.4827	31.2443
11	U11	16624.7	16624.7	1.45407	N/A	75.5988	28.6867
12	U12	16402.5	16402.5	1.43464	N/A	74.5886	27.6205
13	U13	23006.4	23006.4	2.01223	N/A	104.619	68.0963			p-PDGFRα	PDGFRα	p-PDGFRβ	PDGFRβ	α-SMA	Desmin	Vimentin	Collagen I	β-actin
14	U14	18127.2	18127.2	1.58548	N/A	82.4312	48.0403		Control	12567	22416.9	14321	17039	23006.4	20705.1	18488.5	25857.2	30715.4
15	U15	22859.3	22859.3	1.99937	N/A	103.95	66.3783		PDGF	21873.6	21754.7	17946.4	16624.7	18127.2	16802.9	22275.3	31999.8	30920.9
16	U16	20705.1	20705.1	1.81096	N/A	94.1539	29.2645		PDGF+Crenolanib	13230.1	21937.3	13596	16402.5	22859.3	20068.3	19337.4	21816.2	31309.4
17	U17	16802.9	16802.9	1.46965	N/A	76.4092	16.2717
18	U18	20068.3	20068.3	1.75526	N/A	91.2581	29.8115			p-PDGFRα	PDGFRα	p-PDGFRβ	PDGFRβ	α-SMA	Desmin	Vimentin	Collagen I	β-actin
19	U19	18488.5	18488.5	1.61708	N/A	84.0741	28.4946		Control	12213	20889.2	18976	16419.5	25452.6	22875.1	15313.2	31530.1	21166.6
20	U20	22275.3	22275.3	1.9483	N/A	101.294	43.8353		PDGF	16573.2	19893.9	24182.3	16477.7	20741.7	19836.2	19644.9	37214.1	20615.8
21	U21	19337.4	19337.4	1.69133	N/A	87.9344	30.5883		PDGF+siRNA	13267.5	18111.3	18986.9	16609.8	25337.3	21039.9	15748.4	26196.2	20989.9
22	U22	25857.2	25857.2	2.26158	N/A	117.582	67.5552
23	U23	31999.8	31999.8	2.79884	N/A	145.515	73.3808			p-PDGFRα	p-PDGFRβ	α-SMA	Desmin	Vimentin	Collagen I			p-PDGFRα	p-PDGFRβ	α-SMA	Desmin	Vimentin	Collagen I
24	U24	21816.2	21816.2	1.90814	N/A	99.2066	55.2641		Control	0.409143	0.466248	0.749016	0.674095	0.601929	0.841831		Control	0.0272762	0.0310832	0.0499344	0.0449397	0.0401286	0.056122
25	U25	30715.4	30715.4	2.6865	N/A	139.675	60.8611		PDGF	0.707405	0.580397	0.586245	0.543416	0.720397	1.03489		PDGF	0.0471603	0.0386931	0.039083	0.0362277	0.0480265	0.0689928
26	U26	30920.9	30920.9	2.70447	N/A	140.609	61.7187		PDGF + Crenolanib	0.422561	0.434247	0.730108	0.640966	0.617622	0.696794		PDGF + Crenolanib	0.0281707	0.0289498	0.0486738	0.0427311	0.0411748	0.0464529
27	U27	31309.4	31309.4	2.73846	N/A	142.376	62.9507
28	U28	16802.9	16802.9	1.46965	N/A	76.4092	42.5512			p-PDGFRα	p-PDGFRβ	α-SMA	Desmin	Vimentin	Collagen I			p-PDGFRα	p-PDGFRβ	α-SMA	Desmin	Vimentin	Collagen I
29	U29	16573.2	16573.2	1.44956	N/A	75.3645	42.3986		Control	0.576995	0.896508	1.20249	1.08072	0.723462	1.48962		Control	0.0384663	0.0597672	0.080166	0.0720477	0.0482308	0.0993078
30	U30	13267.5	13267.5	1.16043	N/A	60.3322	23.8668		PDGF	0.803908	1.173	1.00611	0.962186	0.952907	1.80513		PDGF	0.0535939	0.0782001	0.0670739	0.0641457	0.0635272	0.120342
31	U31	20889.2	20889.2	1.82706	N/A	94.9909	59.8985		PDGF + siRNA	0.63209	0.904576	1.20712	1.00238	0.750288	1.24804		PDGF + siRNA	0.0421393	0.0603051	0.0804749	0.0668256	0.0500192	0.0832027
32	U32	19893.9	19893.9	1.74001	N/A	90.4652	47.8081
33	U33	18111.3	18111.3	1.58409	N/A	82.3588	46.3591
34	U34	24576.1	24576.1	2.14953	N/A	111.757	61.0097
35	U35	24182.3	24182.3	2.11509	N/A	109.966	60.599
36	U36	18986.9	18986.9	1.66068	N/A	86.3407	49.4793
37	U37	16419.5	16419.5	1.43612	N/A	74.6655	27.668
38	U38	16477.7	16477.7	1.44121	N/A	74.9304	26.0136
39	U39	13609.8	13609.8	1.19038	N/A	61.8891	15.3131
40	U40	25452.6	25452.6	2.22619	N/A	115.743	64.9183
41	U41	20741.7	20741.7	1.81416	N/A	94.3203	46.3465
42	U42	25337.3	25337.3	2.21611	N/A	115.218	63.3003
43	U43	22875.1	22875.1	2.00075	N/A	104.022	47.2549
44	U44	19836.2	19836.2	1.73496	N/A	90.2026	34.7218
45	U45	21039.9	21039.9	1.84024	N/A	95.6763	39.2391
46	U46	15313.2	15313.2	1.33936	N/A	69.635	10.8578
47	U47	19644.9	19644.9	1.71823	N/A	89.3328	42.5198
48	U48	15748.4	15748.4	1.37743	N/A	71.614	15.3493
49	U49	31530.1	31530.1	2.75776	N/A	143.379	69.5326
50	U50	37214.1	37214.1	3.2549	N/A	169.226	68.8991
51	U51	26196.2	26196.2	2.29123	N/A	119.124	61.512
52	U52	21166.6	21166.6	1.85132	N/A	96.2524	43.8634
53	U53	20615.8	20615.8	1.80314	N/A	93.7476	42.2156
54	U54	20989.9	20989.9	1.83586	N/A	95.4488	41.5994

## Sheet: Fig5a
1	U1	19807.3	19807.3	2.83028	N/A	90.4295	44.1021
2	U2	21950	21950	3.13645	N/A	100.212	50.4091
3	U3	18661.4	18661.4	2.66653	N/A	85.1977	41.0779
4	U4	22364.9	22364.9	3.19574	N/A	102.106	50.1833
5	U5	22996.4	22996.4	3.28597	N/A	104.989	51.6749
6	U6	23560.2	23560.2	3.36653	N/A	107.563	53.0507
7	U7	26967.7	26967.7	3.85343	N/A	103.779	47.0235
8	U8	26791.4	26791.4	3.82825	N/A	103.101	46.4755
9	U9	29092.3	29092.3	4.15702	N/A	111.955	55.2701
10	U10	43516	43516	6.21802	N/A	167.462	71.9584
11	U11	43774.3	43774.3	6.25494	N/A	168.456	71.6252
12	U12	44225.9	44225.9	6.31948	N/A	170.194	72.2709
13	U13	23715.7	23715.7	3.38876	N/A	91.2648	19.0471		p-AKT	AKT	p-ERK	ERK	p-STAT3	STAT3	p-STAT5	STAT5	actin
14	U14	26845.1	26845.1	3.83591	N/A	103.307	35.5117		19807.3	22364.9	26967.7	43516	23715.7	20138.1	18494.1	25669.8	27305.8
15	U15	24690.2	24690.2	3.528	N/A	95.0148	26.0227		21950	22996.4	26791.4	43774.3	26845.1	20955	18355.2	26329.2	27684.9
16	U16	20138.1	20138.1	2.87755	N/A	99.6392	29.1801		18661.4	23560.2	28092.3	44225.9	24690.2	20450	18678.3	27719.5	27097.2
17	U17	21955	21955	3.13716	N/A	108.629	43.5152
18	U18	20450	20450	2.92211	N/A	101.182	33.0264			p-AKT	p-ERK	p-STAT3	p-STAT5			p-AKT	p-ERK	p-STAT3	p-STAT5
19	U19	18494.1	18494.1	2.64263	N/A	91.5049	32.5237		Control	0.885642	0.619719	1.17765	0.720462		Control	0.0442821	0.030986	0.0588827	0.0360231
20	U20	18355.2	18355.2	2.62279	N/A	90.8177	33.4228		PDGF	0.954497	0.612036	1.28108	0.697142		PDGF	0.0477249	0.0306018	0.0640542	0.0348571
21	U21	18678.3	18678.3	2.66895	N/A	92.4163	35.1813		PDGF + Crenolanib	0.792072	0.6352	1.20735	0.673833		PDGF + Crenolanib	0.0396036	0.03176	0.0603673	0.0336916
22	U22	25669.8	25669.8	3.66797	N/A	127.009	49.5553
23	U23	26329.2	26329.2	3.7622	N/A	130.272	50.0039
24	U24	28719.5	28719.5	4.10374	N/A	142.098	52.9519
25	U25	27305.8	27305.8	3.90174	N/A	135.103	49.4873
26	U26	27684.9	27684.9	3.95591	N/A	136.979	49.8007
27	U27	27097.2	27097.2	3.87194	N/A	134.071	53.9643

## Sheet: Fig5c
1	U1	11975.2	11975.2	1.60678	N/A	80.1858	29.9356
2	U2	16049.1	16049.1	2.15341	N/A	107.465	49.7389
3	U3	11674.2	11674.2	1.5664	N/A	78.1708	27.7764
4	U4	14476.2	14476.2	1.94235	N/A	96.9325	29.536
5	U5	13699.8	13699.8	1.83819	N/A	91.7342	26.3469				p-STAT3	STAT3	SMA	Desmin	Vimentin	Collagen I	Actin
6	U6	10850.1	10850.1	1.45583	N/A	72.6525	4.50223			control	11975.2	14476.2	15862.1	21975.4	13012.2	21733	22338.2
7	U7	15862.1	15862.1	2.12831	N/A	106.213	31.104			PDGF	16049.1	13699.8	14205.8	20056.2	17049.1	23679.9	22411.6
8	U8	14205.8	14205.8	1.90608	N/A	95.1225	22.0089			PDGF+STAT3 siRNA	11674.2	10850.1	17088.8	22874.6	13772.5	20224.1	22218.2
9	U9	17088.8	17088.8	2.2929	N/A	114.427	37.0535
10	U10	21975.4	21975.4	2.94857	N/A	147.148	51.2655				p-AKT	AKT	SMA	Desmin	Vimentin	Collagen I	Actin
11	U11	20056.2	20056.2	2.69106	N/A	134.297	51.2708			control	14095.3	18927.8	14918	23869.7	16219.2	17435.6	20374.7
12	U12	22874.6	22874.6	3.06922	N/A	153.168	51.8115			PDGF	22775.7	17958.2	15646.6	23345.7	17885.4	17664.1	20248.6
13	U13	13012.2	13012.2	1.74593	N/A	87.13	10.7908			PDGF + AKT siRNA	15027.4	11024.8	15480	21233.7	18836.6	17804.3	20292
14	U14	17049.1	17049.1	2.28758	N/A	114.161	34.9231
15	U15	13772.5	13772.5	1.84794	N/A	92.2208	16.9458
16	U16	21733	21733	2.91604	N/A	145.524	49.5513				p-STAT3	STAT3	SMA	Desmin	Vimentin	Collagen I	Actin			p-STAT3	STAT3	SMA	Desmin	Vimentin	Collagen I
17	U17	23679.9	23679.9	3.17727	N/A	158.561	45.8482			control	0.536085	0.648046	0.710087	0.98376	0.582511	0.972907	22338.2		control	0.0268043	0.0324023	0.0355044	0.049188	0.0291255	0.0486453
18	U18	20224.1	20224.1	2.71359	N/A	135.421	50.7447			PDGF	0.716107	0.611283	0.633861	0.894903	0.760726	1.05659	22411.6		PDGF	0.0358054	0.0305641	0.0316931	0.0447452	0.0380363	0.0528295
19	U19	22338.2	22338.2	2.99725	N/A	141.11	50.6945			PDGF + STAT3 siRNA	0.525435	0.488343	0.769133	1.02954	0.619874	0.910248	21218.2		PDGF+STAT3 siRNA	0.0262718	0.0244171	0.0384567	0.051477	0.0309937	0.0455124
20	U20	22411.6	22411.6	3.0071	N/A	144.296	50.5351
21	U21	21218.2	21218.2	2.84698	N/A	142.553	49.6737				p-AKT	AKT	SMA	Desmin	Vimentin	Collagen I	Actin			p-AKT	AKT	SMA	Desmin	Vimentin	Collagen I
22	U22	14095.3	14095.3	1.89126	N/A	83.8956	12.598			control	0.691806	0.928986	0.732181	1.17154	0.796048	0.855749	20374.7		control	0.0345903	0.0464493	0.036609	0.0585768	0.0398024	0.0427875
23	U23	22775.7	22775.7	3.05596	N/A	135.561	34.6571			PDGF	1.1248	0.886885	0.772726	1.15295	0.88329	0.872362	20248.6		PDGF	0.0562402	0.0443443	0.0386363	0.0576477	0.0441645	0.0436181
24	U24	15027.4	15027.4	2.01631	N/A	89.443	17.0147			PDGF + AKT siRNA	0.740556	0.54331	0.762862	1.04641	0.928277	0.877403	18292		PDGF+AKT siRNA	0.0370278	0.0271655	0.0381431	0.0523203	0.0464139	0.0438702
25	U25	18927.8	18927.8	2.53966	N/A	112.659	55.961
26	U26	17958.2	17958.2	2.40956	N/A	106.887	54.5718
27	U27	11024.8	11024.8	1.47927	N/A	65.62	3.06861
28	U28	14918	14918	2.00163	N/A	88.7919	29.5276
29	U29	15646.6	15646.6	2.0994	N/A	93.1289	33.4951
30	U30	15480	15480	2.07704	N/A	92.137	31.3516
31	U31	23869.7	23869.7	3.20274	N/A	142.073	47.356
32	U32	23345.7	23345.7	3.13244	N/A	138.954	47.9091
33	U33	21233.7	21233.7	2.84905	N/A	126.383	51.3276
34	U34	16219.2	16219.2	2.17623	N/A	96.537	41.9876
35	U35	17885.4	17885.4	2.39979	N/A	106.454	46.303
36	U36	18836.6	18836.6	2.52742	N/A	112.116	48.456
37	U37	17435.6	17435.6	2.33944	N/A	103.777	41.9623
38	U38	17664.1	17664.1	2.3701	N/A	105.137	44.9584
39	U39	17804.3	17804.3	2.3889	N/A	105.971	44.0153
40	U40	20374.7	20374.7	2.73379	N/A	121.27	50.8561
41	U41	20248.6	20248.6	2.71688	N/A	120.52	53.2596
42	U42	18292	18292	2.45435	N/A	108.874	49.843

## Sheet: Fig6
1	U1	14866.4	14866.4	1.70619	N/A	97.594	33.7345
2	U2	12492.6	12492.6	1.43375	N/A	82.0106	13.7928
3	U3	15606.4	15606.4	1.79112	N/A	102.452	37.3043
4	U4	12452.6	12452.6	1.42915	N/A	81.7475	15.124
5	U5	24541.6	24541.6	2.81659	N/A	143.104	52.3228
6	U6	25297.8	25297.8	2.90337	N/A	147.513	51.1734
7	U7	24065.9	24065.9	2.762	N/A	140.33	51.9486
8	U8	25999.4	25999.4	2.9839	N/A	151.604	49.3622
9	U9	18168	18168	2.08511	N/A	105.939	41.2748
10	U10	15425.8	15425.8	1.77039	N/A	89.9492	34.1134
11	U11	19458.3	19458.3	2.23319	N/A	113.463	47.8201
12	U12	14435.7	14435.7	1.65676	N/A	84.1756	35.3869			p-PDGFRα	PDGFRα	p-PDGFRβ	PDGFRβ	p-STAT3	STAT3	α-SMA	Desmin	Vimentin	Collagen I	β-actin
13	U13	19430.8	19430.8	2.23004	N/A	113.303	51.0349		Control	14866.4	24541.6	18168	19430.8	20028.1	20530.3	19624.6	20942.7	19599.8	19507.9	18539.9
14	U14	20521.5	20521.5	2.35521	N/A	119.663	52.9695		PDGF	12492.6	25297.8	15425.8	20521.5	15642.3	22359.6	22255.7	27093.4	15779.2	17306.8	18203.2
15	U15	20609.3	20609.3	2.36528	N/A	120.174	53.0189		PDGF+Crenolanib	15606.4	24065.9	19458.3	20609.3	24869.9	26342.2	18235.6	21081	19064.8	19561.1	18109.3
16	U16	21539.8	21539.8	2.47208	N/A	125.6	58.219		PDGF+Crenolanib+STAT3 siRNA	12452.6	25999.4	14435.7	21539.8	20595.8	25480.5	16488	21227.6	18931.3	20884.8	18126.6
17	U17	20028.1	20028.1	2.29858	N/A	116.785	49.6919
18	U18	15642.3	15642.3	1.79523	N/A	91.2112	29.3994			p-PDGFRα	p-PDGFRβ	p-STAT3	STAT3	α-SMA	Desmin	Vimentin	Collagen I
19	U19	24869.9	24869.9	2.85427	N/A	145.018	53.4841		Control	0.605765	0.93501	1.08027	1.10736	1.05851	1.1296	1.05717	1.05221
20	U20	20595.8	20595.8	2.36374	N/A	120.096	51.0728		Crenolanib	0.493824	0.75169	0.859312	1.22833	1.22262	1.48838	0.866833	0.950754
21	U21	20530.3	20530.3	2.35621	N/A	119.713	50.2308		STAT3	0.648486	0.944155	1.37332	1.45462	1.00698	1.1641	1.05277	1.08017
22	U22	22359.6	22359.6	2.56616	N/A	130.38	50.0587		Crenolanib + STAT3	0.478955	0.670187	1.13622	1.4057	0.909606	1.17107	1.04439	1.15217
23	U23	26342.2	26342.2	3.02323	N/A	153.603	45.2071
24	U24	25480.5	25480.5	2.92434	N/A	148.578	46.9378			p-PDGFRα	p-PDGFRβ	p-STAT3	STAT3	α-SMA	Desmin	Vimentin	Collagen I
25	U25	19624.6	19624.6	2.25228	N/A	114.433	45.6945		Control	0.0302882	0.0467505	0.0540135	0.0553678	0.0529254	0.0564801	0.0528586	0.0526106
26	U26	22255.7	22255.7	2.55423	N/A	129.774	51.6955		Crenolanib	0.0246912	0.0375845	0.0429656	0.0614165	0.061131	0.074419	0.0433416	0.0475377
27	U27	18235.6	18235.6	2.09286	N/A	106.333	40.8923		STAT3	0.0324243	0.0472077	0.0686662	0.0727311	0.0503488	0.0582048	0.0526383	0.0540086
28	U28	16488	16488	1.8923	N/A	96.143	29.8056		Crenolanib + STAT3	0.0239478	0.0335094	0.0568111	0.0702848	0.0454803	0.0585537	0.0522197	0.0576083
29	U29	20942.7	20942.7	2.40355	N/A	122.118	46.9158
30	U30	27093.4	27093.4	3.10945	N/A	157.983	53.5028
31	U31	21081	21081	2.41942	N/A	122.925	49.7268
32	U32	21227.6	21227.6	2.43624	N/A	123.779	50.097
33	U33	19599.8	19599.8	2.24943	N/A	114.288	44.779
34	U34	15779.2	15779.2	1.81094	N/A	92.0094	22.4151
35	U35	19064.8	19064.8	2.18803	N/A	111.168	40.7394
36	U36	18931.3	18931.3	2.1727	N/A	110.39	41.2807
37	U37	19507.9	19507.9	2.23888	N/A	113.752	47.7651
38	U38	17306.8	17306.8	1.98627	N/A	100.917	39.3461
39	U39	19561.1	19561.1	2.24499	N/A	114.062	46.1966
40	U40	20884.8	20884.8	2.39691	N/A	121.781	50.3745
41	U41	18539.9	18539.9	2.12778	N/A	108.107	38.2736
42	U42	18203.2	18203.2	2.08915	N/A	106.144	36.0621
43	U43	18109.3	18109.3	2.07836	N/A	105.597	35.502
44	U44	18126.6	18126.6	2.08035	N/A	105.697	34.9472
